# Supplementary material for: Sex differences in heart rate responses to postural provocations
Source: Int J Cardiol. 2019 Dec 15;297:126–34. doi: 10.1016/j.ijcard.2019.09.044 (PMC6926477; doi:10.1016/j.ijcard.2019.09.044)
Supplement: Multimedia component 2 [file mmc2.xml]

<?xml version="1.0" encoding="UTF-8" standalone="no"?><data:data><datasets><author>marek.malik@btinternet.com</author><type>0</type><dataset><value>1</value><reason>The authors do not have permission to share data</reason><comments/></dataset></datasets></data:data>
